# Supplementary material for: (2E,7E)-2,7-Bis[(thio­phen-2-yl)methyl­idene]cyclo­hepta­none
Source: Acta Crystallogr Sect E Struct Rep Online. 2014 May 31;70(Pt 6):o722. doi: 10.1107/S1600536814011866 (PMC4051043; doi:10.1107/S1600536814011866)
Supplement: Supplementary file 1 [file e-70-0o722-sup1.cif]

##############################################################################
#                                                                            #
# This CIF contains the data in a paper accepted for publication in          #
# Acta Crystallographica Section E. It conforms to the requirements of       #
# Notes for Authors for Acta Crystallographica Section E, and has been       #
# peer reviewed under the auspices of the IUCr Commission on Journals.       #
#                                                                            #
# Full details of the Crystallographic Information File format               #
# are given in the paper "The Crystallographic Information File (CIF):       #
# a New Standard Archive File for Crystallography" by S. R. Hall, F. H.      #
# Allen and I. D. Brown [Acta Cryst. (1991), A47, 655-685].                  #
#                                                                            #
# The current version of the core CIF dictionary is obtainable from          #
# ftp://ftp.iucr.org/pub/cif_core.dic.                                       #
#                                                                            #
# Software is freely available for graphical display of the structure(s)     #
# in this CIF. For information consult the CIF software page                 #
# http://www.iucr.org/resources/cif/software.                                #
#                                                                            #
# This file may be used for bona fide research purposes within the           #
# scientific community so long as proper attribution is given to the journal # 
# article from which it was obtained.                                        #
#                                                                            #
##############################################################################
data_I
_database_code_depnum_ccdc_archive 'CCDC 1004531'
_audit_creation_method     SHELXL-97
_chemical_name_systematic
;
(2<i>E</i>,7<i>E</i>)-2,7-Bis[(thiophen-2-yl)methylidene]cycloheptanone
;
_chemical_name_common     ?
_chemical_formula_moiety     'C17 H16 O S2'
_chemical_formula_sum     'C17 H16 O S2'
_chemical_formula_iupac     'C17 H16 O S2'
_chemical_formula_weight     300.44
_chemical_melting_point     ?
_symmetry_cell_setting     orthorhombic
_symmetry_space_group_name_H-M     'P b c n'
_symmetry_space_group_name_Hall     '-P 2n 2ab'
loop_
    _symmetry_equiv_pos_as_xyz
    'x, y, z'
    'x+1/2, -y+1/2, -z'
    '-x, y, -z+1/2'
    '-x+1/2, -y+1/2, z+1/2'
    '-x, -y, -z'
    '-x-1/2, y-1/2, z'
    'x, -y, z-1/2'
    'x-1/2, y-1/2, -z-1/2'
_cell_length_a     16.383(2)
_cell_length_b     11.6119(14)
_cell_length_c     7.8213(7)
_cell_angle_alpha     90.00
_cell_angle_beta     90.00
_cell_angle_gamma     90.00
_cell_volume     1487.9(3)
_cell_formula_units_Z     4
_cell_measurement_reflns_used     1331
_cell_measurement_theta_min     2.47
_cell_measurement_theta_max     28.39
_cell_measurement_temperature     296(2)
_exptl_crystal_description     block
_exptl_crystal_colour     colorless
_exptl_crystal_size_max     0.40
_exptl_crystal_size_mid     0.25
_exptl_crystal_size_min     0.20
_exptl_crystal_density_diffrn     1.341
_exptl_crystal_density_meas     ?
_exptl_crystal_density_method     'not measured'
_exptl_crystal_F_000     632
_exptl_absorpt_coefficient_mu     0.350
_exptl_absorpt_correction_type     multi-scan
_exptl_absorpt_process_details     '(SADABS; Bruker, 2004)'
_exptl_absorpt_correction_T_min     0.8727
_exptl_absorpt_correction_T_max     0.9333
_exptl_special_details     ?
_diffrn_ambient_temperature     296(2)
_diffrn_radiation_type     MoK\a
_diffrn_radiation_wavelength     0.71073
_diffrn_radiation_source     'fine-focus sealed tube'
_diffrn_radiation_monochromator     graphite
_diffrn_measurement_device_type     'Bruker APEXII CCD diffractometer'
_diffrn_measurement_method     '\w and \f scan'
_diffrn_detector_area_resol_mean     8.33
_diffrn_reflns_number     4249
_diffrn_reflns_av_R_equivalents     0.0246
_diffrn_reflns_av_sigmaI/netI     0.0258
_diffrn_reflns_theta_min     2.49
_diffrn_reflns_theta_max     25.00
_diffrn_reflns_theta_full     25.00
_diffrn_measured_fraction_theta_max     0.986
_diffrn_measured_fraction_theta_full     0.986
_diffrn_reflns_limit_h_min     -19
_diffrn_reflns_limit_h_max     9
_diffrn_reflns_limit_k_min     -12
_diffrn_reflns_limit_k_max     13
_diffrn_reflns_limit_l_min     -9
_diffrn_reflns_limit_l_max     5
_diffrn_standards_number     0
_diffrn_standards_interval_count     ?
_diffrn_standards_interval_time     ?
_diffrn_standards_decay_%     ?
_refine_special_details
;
Refinement of <i>F</i>^2^ against ALL reflections. The weighted <i>R</i>-factor
<i>wR</i> and goodness of fit <i>S</i> are based on <i>F</i>^2^, conventional
<i>R</i>-factors <i>R</i> are based on <i>F</i>, with <i>F</i> set to zero for
negative <i>F</i>^2^. The threshold expression of <i>F</i>^2^ >
\s(<i>F</i>^2^) is used only for calculating <i>R</i>-factors(gt) <i>etc</i>.
and is not relevant to the choice of reflections for refinement.
<i>R</i>-factors based on <i>F</i>^2^ are statistically about twice as large
as those based on <i>F</i>, and <i>R</i>- factors based on ALL data will be
even larger.
;
_reflns_number_total     1296
_reflns_number_gt     970
_reflns_threshold_expression     I>2sigma(I)
_refine_ls_structure_factor_coef     Fsqd
_refine_ls_matrix_type     full
_refine_ls_R_factor_all     0.0666
_refine_ls_R_factor_gt     0.0490
_refine_ls_wR_factor_gt     0.1423
_refine_ls_wR_factor_ref     0.1616
_refine_ls_goodness_of_fit_ref     1.032
_refine_ls_restrained_S_all     1.032
_refine_ls_number_reflns     1296
_refine_ls_number_parameters     92
_refine_ls_number_restraints     0
_refine_ls_hydrogen_treatment     constr
_refine_ls_weighting_scheme     calc
_refine_ls_weighting_details
         'calc w=1/[\s^2^(Fo^2^)+(0.0941P)^2^+0.5613P] where P=(Fo^2^+2Fc^2^)/3'
_atom_sites_solution_hydrogens     geom
_atom_sites_solution_primary     direct
_atom_sites_solution_secondary     difmap
_refine_ls_shift/su_max     0.000
_refine_ls_shift/su_mean     0.000
_refine_diff_density_max     0.200
_refine_diff_density_min     -0.333
_refine_ls_extinction_method     none
_refine_ls_extinction_coef     ?
loop_
    _atom_type_symbol
    _atom_type_description
    _atom_type_scat_dispersion_real
    _atom_type_scat_dispersion_imag
    _atom_type_scat_source
    'C' 'C' 0.0033 0.0016
                         'International Tables Vol C Tables 4.2.6.8 and 6.1.1.4'
    'H' 'H' 0.0000 0.0000
                         'International Tables Vol C Tables 4.2.6.8 and 6.1.1.4'
    'O' 'O' 0.0106 0.0060
                         'International Tables Vol C Tables 4.2.6.8 and 6.1.1.4'
    'S' 'S' 0.1246 0.1234
                         'International Tables Vol C Tables 4.2.6.8 and 6.1.1.4'
_computing_data_collection     'APEX2 (Bruker, 2004)'
_computing_cell_refinement     'APEX2 and SAINT (Bruker, 2004)'
_computing_data_reduction     'SAINT and XPREP (Bruker, 2004)'
_computing_structure_solution     'SHELXS97 (Sheldrick, 2008)'
_computing_structure_refinement     'SHELXL97 (Sheldrick, 2008)'
_computing_molecular_graphics
          'ORTEP-3 for Windows (Farrugia, 2012) and DIAMOND (Brandenburg, 2010)'
_computing_publication_material
                        'SHELXL97 (Sheldrick, 2008) and publCIF (Westrip, 2010)'
loop_
    _atom_site_type_symbol
    _atom_site_label
    _atom_site_fract_x
    _atom_site_fract_y
    _atom_site_fract_z
    _atom_site_U_iso_or_equiv
    _atom_site_adp_type
    _atom_site_calc_flag
    _atom_site_refinement_flags
    _atom_site_occupancy
    _atom_site_symmetry_multiplicity
    _atom_site_disorder_assembly
    _atom_site_disorder_group
    C C1 0.6448(2) 0.2975(4) 0.3099(5) 0.0826(12) Uani d . 1 1 . .
    H H1 0.6039 0.2459 0.3403 0.099 Uiso calc R 1 1 . .
    C C2 0.6311(2) 0.3968(4) 0.2293(5) 0.0817(11) Uani d . 1 1 . .
    H H2 0.5793 0.4217 0.1976 0.098 Uiso calc R 1 1 . .
    C C3 0.70218(17) 0.4600(3) 0.1968(4) 0.0570(8) Uani d . 1 1 . .
    H H3 0.7028 0.5309 0.1413 0.068 Uiso calc R 1 1 . .
    C C4 0.77149(18) 0.4051(2) 0.2567(3) 0.0541(7) Uani d . 1 1 . .
    C C5 0.85397(16) 0.4491(2) 0.2406(3) 0.0503(7) Uani d . 1 1 . .
    H H5 0.8575 0.5190 0.1831 0.060 Uiso calc R 1 1 . .
    C C6 0.92557(17) 0.4079(2) 0.2929(3) 0.0502(7) Uani d . 1 1 . .
    C C7 0.9388(2) 0.2988(3) 0.3929(4) 0.0635(8) Uani d . 1 1 . .
    H H7A 0.8902 0.2839 0.4604 0.076 Uiso calc R 1 1 . .
    H H7B 0.9836 0.3112 0.4719 0.076 Uiso calc R 1 1 . .
    C C8 0.9573(2) 0.1929(3) 0.2876(5) 0.0744(9) Uani d . 1 1 . .
    H H8A 0.9180 0.1876 0.1952 0.089 Uiso calc R 1 1 . .
    H H8B 0.9508 0.1252 0.3589 0.089 Uiso calc R 1 1 . .
    C C9 1.0000 0.4747(3) 0.2500 0.0527(10) Uani d S 1 2 . .
    O O1 1.0000 0.5804(2) 0.2500 0.0718(9) Uani d S 1 2 . .
    S S1 0.74489(6) 0.27612(8) 0.35060(12) 0.0737(4) Uani d . 1 1 . .
loop_
    _atom_site_aniso_label
    _atom_site_aniso_U_11
    _atom_site_aniso_U_22
    _atom_site_aniso_U_33
    _atom_site_aniso_U_12
    _atom_site_aniso_U_13
    _atom_site_aniso_U_23
    C1 0.087(3) 0.077(3) 0.083(2) -0.033(2) 0.035(2) -0.0259(19)
    C2 0.064(2) 0.088(3) 0.093(3) -0.0080(18) 0.0067(18) -0.036(2)
    C3 0.0537(18) 0.0508(16) 0.0664(18) -0.0055(12) -0.0001(14) -0.0088(13)
    C4 0.0653(19) 0.0458(15) 0.0511(15) -0.0061(13) 0.0077(13) -0.0088(13)
    C5 0.0605(18) 0.0406(14) 0.0497(15) -0.0045(12) 0.0015(12) 0.0009(12)
    C6 0.0611(18) 0.0449(15) 0.0447(14) 0.0029(12) -0.0001(12) -0.0012(11)
    C7 0.076(2) 0.0562(18) 0.0583(17) 0.0009(15) -0.0001(15) 0.0126(14)
    C8 0.095(3) 0.0469(16) 0.081(2) -0.0040(16) 0.0034(19) 0.0095(15)
    C9 0.060(2) 0.047(2) 0.051(2) 0.000 -0.0125(18) 0.000
    O1 0.0603(18) 0.0437(16) 0.111(3) 0.000 -0.0167(16) 0.000
    S1 0.0880(7) 0.0573(6) 0.0757(6) -0.0154(4) 0.0209(4) 0.0017(4)
_geom_special_details
;
All e.s.d.'s (except the e.s.d. in the dihedral angle between two l.s. planes)
are estimated using the full covariance matrix. The cell e.s.d.'s are taken
into account individually in the estimation of e.s.d.'s in distances, angles
and torsion angles; correlations between e.s.d.'s in cell parameters are only
used when they are defined by crystal symmetry. An approximate (isotropic)
treatment of cell e.s.d.'s is used for estimating e.s.d.'s involving l.s.
planes.
;
loop_
    _geom_bond_atom_site_label_1
    _geom_bond_atom_site_label_2
    _geom_bond_site_symmetry_2
    _geom_bond_distance
    _geom_bond_publ_flag
    C1 C2 . 1.333(5) ?
    C1 S1 . 1.689(4) ?
    C1 H1 . 0.9300 ?
    C2 C3 . 1.400(5) ?
    C2 H2 . 0.9300 ?
    C3 C4 . 1.384(4) ?
    C3 H3 . 0.9300 ?
    C4 C5 . 1.450(4) ?
    C4 S1 . 1.724(3) ?
    C5 C6 . 1.332(4) ?
    C5 H5 . 0.9300 ?
    C6 C9 . 1.484(3) ?
    C6 C7 . 1.504(4) ?
    C7 C8 . 1.511(4) ?
    C7 H7A . 0.9700 ?
    C7 H7B . 0.9700 ?
    C8 C8 3_755 1.517(7) ?
    C8 H8A . 0.9700 ?
    C8 H8B . 0.9700 ?
    C9 O1 . 1.227(5) ?
    C9 C6 3_755 1.484(3) ?
loop_
    _geom_angle_atom_site_label_1
    _geom_angle_atom_site_label_2
    _geom_angle_atom_site_label_3
    _geom_angle_site_symmetry_1
    _geom_angle_site_symmetry_3
    _geom_angle
    _geom_angle_publ_flag
    C2 C1 S1 . . 112.4(3) ?
    C2 C1 H1 . . 123.8 ?
    S1 C1 H1 . . 123.8 ?
    C1 C2 C3 . . 113.5(3) ?
    C1 C2 H2 . . 123.3 ?
    C3 C2 H2 . . 123.3 ?
    C4 C3 C2 . . 112.3(3) ?
    C4 C3 H3 . . 123.9 ?
    C2 C3 H3 . . 123.9 ?
    C3 C4 C5 . . 124.9(3) ?
    C3 C4 S1 . . 109.7(2) ?
    C5 C4 S1 . . 125.4(2) ?
    C6 C5 C4 . . 131.8(3) ?
    C6 C5 H5 . . 114.1 ?
    C4 C5 H5 . . 114.1 ?
    C5 C6 C9 . . 117.8(2) ?
    C5 C6 C7 . . 126.1(3) ?
    C9 C6 C7 . . 116.1(2) ?
    C6 C7 C8 . . 115.5(3) ?
    C6 C7 H7A . . 108.4 ?
    C8 C7 H7A . . 108.4 ?
    C6 C7 H7B . . 108.4 ?
    C8 C7 H7B . . 108.4 ?
    H7A C7 H7B . . 107.5 ?
    C7 C8 C8 . 3_755 113.4(2) ?
    C7 C8 H8A . . 108.9 ?
    C8 C8 H8A 3_755 . 108.9 ?
    C7 C8 H8B . . 108.9 ?
    C8 C8 H8B 3_755 . 108.9 ?
    H8A C8 H8B . . 107.7 ?
    O1 C9 C6 . . 121.53(16) ?
    O1 C9 C6 . 3_755 121.53(16) ?
    C6 C9 C6 . 3_755 116.9(3) ?
    C1 S1 C4 . . 92.15(18) ?
loop_
    _geom_torsion_atom_site_label_1
    _geom_torsion_atom_site_label_2
    _geom_torsion_atom_site_label_3
    _geom_torsion_atom_site_label_4
    _geom_torsion_site_symmetry_1
    _geom_torsion_site_symmetry_2
    _geom_torsion_site_symmetry_3
    _geom_torsion_site_symmetry_4
    _geom_torsion
    _geom_torsion_publ_flag
    S1 C1 C2 C3 . . . . 0.1(4) ?
    C1 C2 C3 C4 . . . . -0.2(4) ?
    C2 C3 C4 C5 . . . . 179.5(3) ?
    C2 C3 C4 S1 . . . . 0.2(3) ?
    C3 C4 C5 C6 . . . . 178.9(3) ?
    S1 C4 C5 C6 . . . . -2.0(4) ?
    C4 C5 C6 C9 . . . . 178.3(2) ?
    C4 C5 C6 C7 . . . . -1.8(5) ?
    C5 C6 C7 C8 . . . . 93.8(4) ?
    C9 C6 C7 C8 . . . . -86.3(3) ?
    C6 C7 C8 C8 . . . 3_755 73.2(4) ?
    C5 C6 C9 O1 . . . . 36.8(3) ?
    C7 C6 C9 O1 . . . . -143.08(18) ?
    C5 C6 C9 C6 . . . 3_755 -143.2(3) ?
    C7 C6 C9 C6 . . . 3_755 36.92(18) ?
    C2 C1 S1 C4 . . . . 0.0(3) ?
    C3 C4 S1 C1 . . . . -0.1(2) ?
    C5 C4 S1 C1 . . . . -179.4(2) ?
loop_
    _geom_hbond_atom_site_label_D
    _geom_hbond_atom_site_label_H
    _geom_hbond_atom_site_label_A
    _geom_hbond_site_symmetry_A
    _geom_hbond_distance_DH
    _geom_hbond_distance_HA
    _geom_hbond_distance_DA
    _geom_hbond_angle_DHA
    C7 H7A S1 . 0.9700 2.53 3.205(3) 126
    C7 H7B O1 5_766 0.97 2.53 3.282(3) 135
_iucr_refine_instructions_details
;
TITL Hep in Pbcn
CELL  0.71073  16.3827  11.6119   7.8213   90.000   90.000   90.000
ZERR     4.00   0.0020   0.0014   0.0007    0.000    0.000    0.000
LATT 1
SYMM  1/2 + X, 1/2 - Y, - Z
SYMM  - X,   Y, 1/2 - Z
SYMM  1/2 - X, 1/2 - Y, 1/2 + Z
SFAC C  H  O  S
UNIT 68 64 4 8
MERG 2
OMIT  -3.00  50.00
L.S. 30
ACTA
BOND   $H
FMAP 2
PLAN 7
HTAB
CONF
SIZE     0.20   0.25   0.40
TEMP    23.00
WGHT    0.094100    0.561300
FVAR       0.20836
C1    1    0.644812    0.297505    0.309920    11.00000    0.08681    0.07747 =
         0.08349   -0.02588    0.03453   -0.03274
AFIX  43
H1    2    0.603911    0.245879    0.340321    11.00000   -1.20000
AFIX   0
C2    1    0.631066    0.396795    0.229268    11.00000    0.06370    0.08821 =
         0.09328   -0.03562    0.00666   -0.00804
AFIX  43
H2    2    0.579258    0.421651    0.197636    11.00000   -1.20000
AFIX   0
C3    1    0.702182    0.460027    0.196800    11.00000    0.05368    0.05081 =
         0.06637   -0.00875   -0.00013   -0.00552
AFIX  43
H3    2    0.702781    0.530864    0.141331    11.00000   -1.20000
AFIX   0
C4    1    0.771488    0.405052    0.256698    11.00000    0.06531    0.04584 =
         0.05110   -0.00878    0.00765   -0.00614
C5    1    0.853969    0.449117    0.240566    11.00000    0.06052    0.04058 =
         0.04975    0.00094    0.00153   -0.00454
AFIX  43
H5    2    0.857501    0.519045    0.183073    11.00000   -1.20000
AFIX   0
C6    1    0.925565    0.407864    0.292935    11.00000    0.06105    0.04489 =
         0.04473   -0.00123   -0.00009    0.00285
C7    1    0.938779    0.298820    0.392932    11.00000    0.07591    0.05617 =
         0.05833    0.01256   -0.00013    0.00085
AFIX  23
H7A   2    0.890246    0.283871    0.460416    11.00000   -1.20000
H7B   2    0.983574    0.311171    0.471931    11.00000   -1.20000
AFIX   0
C8    1    0.957309    0.192889    0.287576    11.00000    0.09502    0.04691 =
         0.08117    0.00953    0.00343   -0.00405
AFIX  23
H8A   2    0.917974    0.187620    0.195210    11.00000   -1.20000
H8B   2    0.950818    0.125182    0.358931    11.00000   -1.20000
AFIX   0
C9    1    1.000000    0.474681    0.250000    10.50000    0.06011    0.04659 =
         0.05128    0.00000   -0.01245    0.00000
O1    3    1.000000    0.580351    0.250000    10.50000    0.06028    0.04367 =
         0.11137    0.00000   -0.01672    0.00000
S1    4    0.744890    0.276122    0.350603    11.00000    0.08796    0.05729 =
         0.07570    0.00169    0.02091   -0.01544
HKLF 4  1.0  1.00  0.00  0.00  0.00  1.00  0.00  0.00  0.00  1.00
REM  Hep in Pbcn
REM R1 =  0.0490 for    970 Fo > 4sig(Fo)  and  0.0666 for all   1296 data
REM     92 parameters refined using      0 restraints
END
WGHT      0.0851      0.6494
REM Highest difference peak  0.200,  deepest hole -0.333,  1-sigma level  0.049
Q1    1   0.7013  0.4603  0.2712  11.00000  0.05    0.20
Q2    1   0.9895  0.2089  0.3999  11.00000  0.05    0.19
Q3    1   0.9834  0.5819  0.1866  11.00000  0.05    0.16
Q4    1   1.0108  0.5418  0.1880  11.00000  0.05    0.16
Q5    1   0.9051  0.2537  0.3043  11.00000  0.05    0.16
Q6    1   0.9636  0.4328  0.2514  11.00000  0.05    0.15
Q7    1   0.6912  0.2884  0.3072  11.00000  0.05    0.15
;
data_global
_journal_data_validation_number     ?
_journal_date_recd_electronic     2014-05-15
_journal_date_accepted     2014-05-22
_journal_name_full     'Acta Crystallographica, Section E'
_journal_year     2014
_journal_volume     70
_journal_issue      6
_journal_page_first     o722
_journal_page_last     o722
_journal_paper_category     QO
_journal_paper_doi     10.1107/S1600536814011866
_journal_coeditor_code     ZL2588
_publ_contact_author_name     'M. Sithambaresan'
_publ_contact_author_address
;
Department of Chemistry
Faculty of Science
Eastern University
Chenkalady
Sri Lanka
;
_publ_contact_author_email     'msithambaresan@gmail.com'
_publ_contact_author_fax     '94-65-2240758'
_publ_contact_author_phone     '94-65-2240755'
_publ_section_title
;
(2<i>E</i>,7<i>E</i>)-2,7-Bis[(thiophen-2-yl)methylidene]cycloheptanone
;
loop_
    _publ_author_name
    _publ_author_address
    'C. Nithya'
;
      Department of Applied Chemistry
      Cochin University of Science and Technology
      Kochi 682 022
      India
;
    'M. Sithambaresan'
;
      Department of Chemistry
      Faculty of Science
      Eastern University, Sri Lanka
      Chenkalady
      Sri Lanka
;
    'S. Prathapan'
;
      Department of Applied Chemistry
      Cochin University of Science and Technology
      Kochi 682 022
      India
;
    'M. R. Prathapachandra Kurup'
;
      Department of Applied Chemistry
      Cochin University of Science and Technology
      Kochi 682 022
      India
;
_publ_section_synopsis     .
