# Supplementary material for: (2E,7E)-2,7-Bis[(thio­phen-2-yl)methyl­idene]cyclo­hepta­none
Source: Acta Crystallogr Sect E Struct Rep Online. 2014 May 31;70(Pt 6):o722. doi: 10.1107/S1600536814011866 (PMC4051043; doi:10.1107/S1600536814011866)
Supplement: Supplementary file 2 [file e-70-0o722-Isup2.hkl]

# 
# h,k,l, Fc-squared, Fo-squared, sigma(Fo-squared) and status flag 
# 
data_I
_shelx_title ' Hep in Pbcn' 
_shelx_refln_list_code          4 
_shelx_F_calc_maximum      158.35 
_exptl_crystal_F_000       632.00 
_reflns_d_resolution_high  0.8409 
 
loop_ 
 _symmetry_equiv_pos_as_xyz 
 'x, y, z' 
 'x+1/2, -y+1/2, -z' 
 '-x, y, -z+1/2' 
 '-x+1/2, -y+1/2, z+1/2' 
 '-x, -y, -z' 
 '-x-1/2, y-1/2, z' 
 'x, -y, z-1/2' 
 'x-1/2, y-1/2, -z-1/2' 
 
_cell_length_a    16.3827 
_cell_length_b    11.6119 
_cell_length_c     7.8213 
_cell_angle_alpha  90.000 
_cell_angle_beta   90.000 
_cell_angle_gamma  90.000 
 
_shelx_F_squared_multiplier     1.000 
 
loop_ 
 _refln_index_h 
 _refln_index_k 
 _refln_index_l 
 _refln_F_squared_calc 
 _refln_F_squared_meas 
 _refln_F_squared_sigma 
 _refln_observed_status 
   2   0   0     3596.83     1728.69     39.16 o 
   4   0   0     7044.64     7104.80    111.41 o 
   6   0   0     3540.73     3453.08     56.19 o 
   8   0   0     4188.41     4506.12    103.88 o 
  10   0   0     2560.38     2482.59     61.27 o 
  12   0   0      342.56      328.00     14.74 o 
  14   0   0      285.64      264.43     14.51 o 
  16   0   0      286.59      349.42     17.74 o 
  18   0   0       53.96       71.17     10.37 o 
   3   1   0     3764.80     4052.25     45.36 o 
   5   1   0       32.48       16.74      1.44 o 
   7   1   0      553.31      655.06     13.60 o 
   9   1   0       14.31       16.82      2.85 o 
  11   1   0      123.95      118.42      6.27 o 
  13   1   0     1043.03     1059.60     24.30 o 
  15   1   0        0.19       -2.36      3.15 o 
  17   1   0       35.82       36.09      5.60 o 
  19   1   0        2.16        7.02      6.79 o 
   0   2   0     4182.08     3656.34     57.66 o 
   2   2   0     1614.95     1365.56     16.07 o 
   4   2   0     3255.18     2901.35     33.25 o 
   6   2   0     9046.80     8838.81    200.86 o 
   8   2   0      622.62      674.94     14.33 o 
  10   2   0     3679.64     3732.94     62.94 o 
  12   2   0      292.91      307.13     17.28 o 
  14   2   0      790.42      816.52     19.62 o 
  16   2   0       41.03       49.85      6.02 o 
  18   2   0        9.01       10.94      4.80 o 
   1   3   0     2230.29     2332.17     26.86 o 
   3   3   0       91.42       77.58      2.30 o 
   5   3   0       15.11       11.70      4.49 o 
   7   3   0     2858.68     3618.75     59.77 o 
   9   3   0       14.92        4.72      6.79 o 
  11   3   0      387.93      357.23     10.91 o 
  13   3   0      136.37      176.84     22.69 o 
  15   3   0       29.22       23.32      4.64 o 
  17   3   0        1.64        1.04      3.90 o 
  19   3   0        5.78        9.63      5.04 o 
   0   4   0     3741.20     3708.34     59.77 o 
   2   4   0     4283.78     4317.11     69.45 o 
   4   4   0     2606.52     2549.14     42.67 o 
   6   4   0      297.77      191.98      8.06 o 
   8   4   0      459.46      463.67     16.58 o 
  10   4   0      465.89      403.24     11.40 o 
  12   4   0      251.35      304.22     21.31 o 
  14   4   0      178.89      202.29      9.44 o 
  16   4   0       30.25       41.38      8.18 o 
  18   4   0       17.82       31.73      7.95 o 
   1   5   0      705.88      823.90     16.04 o 
   3   5   0       81.26       75.94      4.15 o 
   5   5   0     1197.12     1404.13     25.82 o 
   7   5   0      708.19      884.14     18.40 o 
   9   5   0      217.84      207.75      8.06 o 
  11   5   0      120.38       91.53      6.68 o 
  13   5   0      293.62      273.82     17.97 o 
  15   5   0       82.34       68.32      6.83 o 
  17   5   0        0.52        0.00      4.38 o 
   0   6   0     5216.41     5627.64    128.53 o 
   2   6   0     1553.81     1542.83     28.01 o 
   4   6   0      758.81      665.73     14.73 o 
   6   6   0     1107.36     1097.58     39.50 o 
   8   6   0      948.87      911.95     19.79 o 
  10   6   0      140.52      142.74      7.49 o 
  12   6   0      349.50      393.23     13.03 o 
  14   6   0        3.67       -2.22      3.50 o 
  16   6   0       32.76       52.04      6.67 o 
   1   7   0      241.16      255.22     11.52 o 
   3   7   0      227.62      238.52      8.14 o 
   5   7   0       66.48       89.50      5.62 o 
   7   7   0        0.26        1.15      3.69 o 
   9   7   0       39.79       36.16      4.72 o 
  11   7   0       97.26       96.02     10.13 o 
  13   7   0        9.48        4.28      5.07 o 
  15   7   0       69.29       64.55     13.36 o 
   0   8   0      953.92     1104.01     32.02 o 
   2   8   0      582.78      564.66     14.09 o 
   4   8   0       75.04       55.97      4.89 o 
   6   8   0      181.37      217.94      8.88 o 
   8   8   0      108.09      129.51      7.41 o 
  10   8   0        8.83       21.56      4.46 o 
  12   8   0       67.41      103.66     10.02 o 
  14   8   0       82.42       70.04     11.40 o 
   1   9   0        3.36        7.03      4.26 o 
   3   9   0      156.20      142.71      7.17 o 
   5   9   0        1.15       -1.22      3.08 o 
   7   9   0      372.86      401.30     19.00 o 
   9   9   0        0.01        0.64      3.82 o 
  11   9   0       80.68       83.58      7.57 o 
  13   9   0       38.50       28.29      5.54 o 
   0  10   0      691.46      713.36     25.34 o 
   2  10   0      174.83      144.43      7.82 o 
   4  10   0       40.15       54.44      5.64 o 
   6  10   0      206.21      208.69      9.61 o 
   8  10   0        3.55       23.72      6.91 o 
  10  10   0       45.48       28.94      5.45 o 
  12  10   0        0.17        8.16      4.62 o 
   1  11   0        6.22        4.67      3.66 o 
   3  11   0        1.24        4.95      3.58 o 
   5  11   0      112.80       98.99      7.66 o 
   7  11   0      347.84      357.73     18.43 o 
   9  11   0       65.39       59.25     11.52 o 
  11  11   0       10.37       17.59      5.04 o 
   0  12   0      173.59      191.64     14.28 o 
   2  12   0       97.34       93.26      7.72 o 
   4  12   0        1.24       -0.74      5.64 o 
   6  12   0        3.39        5.31      5.76 o 
   8  12   0        1.63       -0.29      3.74 o 
   1  13   0       30.72       29.23      9.67 o 
   3  13   0        2.58        4.90      4.15 o 
   5  13   0       17.20       14.94      5.04 o 
   1   1   1     1438.92     1171.01     35.57 o 
   2   1   1      469.88      462.10      3.89 o 
   3   1   1     4856.62     5059.36     37.44 o 
   4   1   1     2118.41     2224.38     18.16 o 
   5   1   1      159.56      166.81      3.54 o 
   6   1   1      398.43      440.15      7.24 o 
   7   1   1     2177.63     2469.24     29.42 o 
   8   1   1        7.85        2.74      1.37 o 
   9   1   1      983.62      863.88     13.03 o 
  10   1   1       64.65       62.88      5.35 o 
  11   1   1        6.58        6.70      2.14 o 
  12   1   1        0.71       -2.30      1.78 o 
  13   1   1       19.51       28.14      3.00 o 
  14   1   1       58.82       38.40      3.77 o 
  15   1   1        0.27        5.33      2.53 o 
  16   1   1        2.75        2.14      2.69 o 
  17   1   1        1.01        6.68      2.87 o 
  18   1   1        0.00        0.41      2.86 o 
  19   1   1        4.21        7.04      3.32 o 
   0   2   1    25075.00    22739.62    251.53 o 
   1   2   1      844.64      859.97      7.33 o 
   2   2   1     8312.58     8744.53     72.76 o 
   3   2   1        1.09        0.53      0.48 o 
   4   2   1     1323.40     1451.17     13.21 o 
   5   2   1      501.99      523.10      6.19 o 
   6   2   1     1783.60     2018.20     19.81 o 
   7   2   1      126.36      141.25      3.79 o 
   8   2   1      304.08      280.41      5.72 o 
   9   2   1       15.36       14.98      2.10 o 
  10   2   1      513.75      601.34     10.39 o 
  11   2   1      157.99      180.74      5.29 o 
  12   2   1        1.25        0.92      2.13 o 
  13   2   1        3.39       -0.57      2.33 o 
  14   2   1      178.92      205.13      6.50 o 
  15   2   1        1.26        5.93      2.57 o 
  16   2   1        7.27        8.80      2.91 o 
  17   2   1        3.75        4.56      2.83 o 
  18   2   1       32.50       37.30      4.16 o 
  19   2   1        0.21       -0.01      3.02 o 
   1   3   1       58.03       74.97      1.52 o 
   2   3   1      119.59      143.89      2.13 o 
   3   3   1     1818.54     1899.11     21.43 o 
   4   3   1      282.92      322.87      4.39 o 
   5   3   1       87.74       93.20      2.57 o 
   6   3   1        8.97        4.91      1.65 o 
   7   3   1      402.97      469.27      7.77 o 
   8   3   1       52.84       46.72      2.90 o 
   9   3   1        1.32       -0.37      1.69 o 
  10   3   1        9.59        8.90      2.13 o 
  11   3   1      233.09      243.08      6.25 o 
  12   3   1        7.59        3.18      2.18 o 
  13   3   1      667.17      651.86     13.50 o 
  14   3   1        9.51        5.25      2.93 o 
  15   3   1      158.87      148.35      5.98 o 
  16   3   1        0.81       -1.93      2.57 o 
  17   3   1        0.36       -3.91      2.60 o 
  18   3   1        0.25       -4.23      2.82 o 
   0   4   1     1425.37     1938.68     26.60 o 
   1   4   1     2369.76     2459.88     23.44 o 
   2   4   1      284.51      232.94      3.93 o 
   3   4   1      132.96      126.26      3.22 o 
   4   4   1      988.31      973.81     12.93 o 
   5   4   1      463.20      481.17      7.66 o 
   6   4   1       46.31       43.38      2.47 o 
   7   4   1      175.48      182.25      6.25 o 
   8   4   1      879.01      848.66     12.58 o 
   9   4   1      163.19      148.97      4.72 o 
  10   4   1       64.93       72.86      5.81 o 
  11   4   1      109.81      119.25      4.80 o 
  12   4   1      329.77      338.56      8.15 o 
  13   4   1        0.97       -1.14      2.43 o 
  14   4   1       82.35       66.65      4.42 o 
  15   4   1       12.39       16.83      3.09 o 
  16   4   1       42.51       45.56      4.24 o 
  17   4   1       10.14        7.71      3.11 o 
  18   4   1        4.77        4.44      4.12 o 
   1   5   1        1.48        2.08      1.17 o 
   2   5   1        5.13        6.69      1.32 o 
   3   5   1       70.74       54.40      2.56 o 
   4   5   1        2.88        2.29      1.43 o 
   5   5   1      490.47      608.54     10.95 o 
   6   5   1        0.94       -1.97      1.31 o 
   7   5   1      456.68      521.56      9.32 o 
   8   5   1       15.62       18.49      2.24 o 
   9   5   1       82.92       77.46      4.99 o 
  10   5   1        0.21        0.02      3.06 o 
  11   5   1       32.82       35.82      3.29 o 
  12   5   1        1.79        0.06      2.28 o 
  13   5   1       53.53       48.74      3.99 o 
  14   5   1        7.41        0.94      2.58 o 
  15   5   1        1.95        5.59      4.06 o 
  16   5   1        3.35        6.52      2.96 o 
  17   5   1        0.47        0.41      2.96 o 
  18   5   1        0.10        0.85      3.18 o 
   0   6   1     3698.38     3741.39     61.81 o 
   1   6   1     1013.56     1018.68     14.08 o 
   2   6   1     2326.82     2501.52     30.29 o 
   3   6   1      130.09      107.21      4.59 o 
   4   6   1      412.53      387.40      8.29 o 
   5   6   1      563.56      557.21      9.32 o 
   6   6   1       17.43       15.65      2.44 o 
   7   6   1      277.09      268.18      6.27 o 
   8   6   1      364.75      293.47      6.78 o 
   9   6   1      257.34      253.89      7.25 o 
  10   6   1      201.89      187.26      6.52 o 
  11   6   1      245.05      224.76      6.62 o 
  12   6   1      128.79      129.32     10.47 o 
  13   6   1       25.34       22.08      3.29 o 
  14   6   1        8.08        5.58      2.83 o 
  15   6   1       22.78       24.04      3.65 o 
  16   6   1       16.19       16.08      3.56 o 
  17   6   1        7.19       10.04      3.43 o 
   1   7   1      421.74      388.52     11.24 o 
   2   7   1        1.51        3.02      1.66 o 
   3   7   1      294.49      318.15      6.65 o 
   4   7   1        9.92        5.55      1.78 o 
   5   7   1       23.73       19.82      2.56 o 
   6   7   1       47.63       51.46      3.52 o 
   7   7   1     1083.95     1176.01     17.07 o 
   8   7   1        5.35       -0.42      2.29 o 
   9   7   1       55.11       58.20      3.88 o 
  10   7   1        2.71        2.73      2.38 o 
  11   7   1        2.20       -1.76      2.53 o 
  12   7   1        5.53        3.47      2.73 o 
  13   7   1        0.71        1.96      2.63 o 
  14   7   1        7.86        6.51      2.99 o 
  15   7   1        1.14        4.10      3.08 o 
  16   7   1        0.07       -0.25      3.19 o 
   0   8   1     1574.00     1562.56     29.89 o 
   1   8   1      861.70      847.68     13.21 o 
   2   8   1     1457.63     1508.95     20.58 o 
   3   8   1      263.93      235.59      6.19 o 
   4   8   1      156.02      136.10      5.22 o 
   5   8   1      454.03      435.48      8.78 o 
   6   8   1     2301.17     2328.46     30.14 o 
   7   8   1      163.46      163.80      7.00 o 
   8   8   1      180.76      173.21      7.00 o 
   9   8   1       57.60       51.27      3.97 o 
  10   8   1      688.10      668.47     12.49 o 
  11   8   1      133.67      139.98      6.18 o 
  12   8   1       97.42       86.40      6.52 o 
  13   8   1       14.74       10.08      3.08 o 
  14   8   1       26.06       37.01      4.15 o 
  15   8   1        8.65        7.78      3.32 o 
   1   9   1       16.29       14.30      2.47 o 
   2   9   1       15.93       12.66      2.73 o 
   3   9   1        0.05       -2.83      1.89 o 
   4   9   1      156.89      146.68      6.25 o 
   5   9   1       32.55       22.72      3.00 o 
   6   9   1        3.39        3.74      2.47 o 
   7   9   1      859.95      891.06     17.15 o 
   8   9   1        6.91        5.64      2.78 o 
   9   9   1      139.89      141.85      9.44 o 
  10   9   1       25.03       26.81      3.55 o 
  11   9   1       12.36       17.45      3.27 o 
  12   9   1        0.50       -1.64      2.81 o 
  13   9   1       29.58       23.10      3.85 o 
  14   9   1        6.31        3.10      3.19 o 
   0  10   1      977.10      966.03     25.45 o 
   1  10   1      230.87      214.83      6.59 o 
   2  10   1      146.19      122.62      5.52 o 
   3  10   1      185.40      174.55      6.16 o 
   4  10   1      765.84      815.38     15.66 o 
   5  10   1      130.30      120.78      5.71 o 
   6  10   1        5.05        4.53      2.66 o 
   7  10   1      116.26      121.38      5.88 o 
   8  10   1      234.20      248.21      8.68 o 
   9  10   1      113.35      109.74      7.45 o 
  10  10   1       15.82       27.85      3.67 o 
  11  10   1       48.05       46.52      4.36 o 
  12  10   1       70.22       64.09      5.14 o 
  13  10   1       27.83       27.32      4.19 o 
   1  11   1       52.71       52.86      4.22 o 
   2  11   1        4.71        0.70      2.53 o 
   3  11   1      341.95      352.24     11.20 o 
   4  11   1       36.90       35.21      3.68 o 
   5  11   1        6.94       -0.52      2.54 o 
   6  11   1        5.22        9.55      2.93 o 
   7  11   1        4.05        4.65      2.99 o 
   8  11   1        4.04        3.78      3.22 o 
   9  11   1        1.97       -0.67      2.78 o 
  10  11   1       10.72       13.43      3.38 o 
  11  11   1       43.83       36.40      4.43 o 
   0  12   1       33.84       38.74      5.77 o 
   1  12   1       61.26       64.33      4.69 o 
   2  12   1      112.70      115.92      5.95 o 
   3  12   1      103.55      101.51      5.64 o 
   4  12   1       62.93       63.01      4.78 o 
   5  12   1       37.28       38.65      4.08 o 
   6  12   1       36.56       38.33      4.75 o 
   7  12   1       33.94       33.88      3.99 o 
   8  12   1       25.84       28.40      4.47 o 
   9  12   1       32.43       36.55      4.96 o 
   1  13   1        2.11       -0.94      2.67 o 
   2  13   1        2.31        0.57      2.79 o 
   3  13   1        0.57       -1.55      2.70 o 
   4  13   1        7.18        3.80      3.06 o 
   5  13   1       31.13       30.08      4.09 o 
   6  13   1        0.11        1.95      3.10 o 
   1   0   2    10495.31     8982.52    198.55 o 
   2   0   2      513.33      655.54      9.13 o 
   3   0   2      191.46      129.31      2.36 o 
   4   0   2      354.99      342.72      5.06 o 
   5   0   2    10451.90    10402.72    132.59 o 
   6   0   2       35.89       37.25      2.24 o 
   7   0   2     1451.93     1466.31     21.23 o 
   8   0   2     1548.82     1530.65     27.44 o 
   9   0   2     1890.90     1894.14     33.63 o 
  10   0   2      210.88      198.73      7.31 o 
  11   0   2     1908.29     1875.96     34.44 o 
  12   0   2        6.95        7.02      2.93 o 
  13   0   2      245.65      228.43      9.10 o 
  14   0   2      439.16      452.82     18.77 o 
  15   0   2      100.86      105.52      7.95 o 
  16   0   2       24.77       28.90      5.13 o 
  17   0   2       41.30       49.07      6.11 o 
  18   0   2       13.62       10.68      4.53 o 
  19   0   2        0.66        0.69      6.56 o 
   1   1   2     1162.45     1267.95     12.82 o 
   2   1   2      606.27      643.74      5.93 o 
   3   1   2      935.30     1091.11      9.16 o 
   4   1   2       17.36       24.41      0.99 o 
   5   1   2      253.23      259.44      3.78 o 
   6   1   2      358.34      420.98      5.37 o 
   7   1   2      306.20      312.38      4.65 o 
   8   1   2      238.92      297.76      6.83 o 
   9   1   2       68.60       65.55      3.19 o 
  10   1   2       35.60       36.99      2.71 o 
  11   1   2       65.88       59.63      3.60 o 
  12   1   2       11.34        5.72      2.09 o 
  13   1   2      727.71      751.37     12.69 o 
  14   1   2       28.10       25.17      3.28 o 
  15   1   2        0.35        2.71      2.55 o 
  16   1   2       32.81       25.08      3.89 o 
  17   1   2       16.99       11.88      3.19 o 
  18   1   2        0.53        2.51      2.98 o 
   0   2   2     2784.97     3179.23     35.56 o 
   1   2   2    17253.50    16261.27    143.37 o 
   2   2   2      213.28      192.40      2.30 o 
   3   2   2     2320.16     2237.53     19.42 o 
   4   2   2       35.48       17.24      1.15 o 
   5   2   2     3417.45     3295.02     30.89 o 
   6   2   2      930.20     1023.87     10.92 o 
   7   2   2      892.48      863.71      9.78 o 
   8   2   2        0.88       -1.99      1.33 o 
   9   2   2     1204.00     1201.92     16.35 o 
  10   2   2      489.56      489.26      8.74 o 
  11   2   2      592.38      589.79     10.24 o 
  12   2   2        0.98        1.82      1.99 o 
  13   2   2       40.18       41.42      5.15 o 
  14   2   2      267.82      262.33      7.15 o 
  15   2   2      116.03      127.64     11.77 o 
  16   2   2        5.33        4.75      2.67 o 
  17   2   2       37.17       54.87      4.56 o 
  18   2   2        0.90        0.78      2.93 o 
   1   3   2     3979.85     4067.86     32.34 o 
   2   3   2       35.78       44.66      1.68 o 
   3   3   2       27.93       33.02      1.50 o 
   4   3   2      948.80      981.94     10.30 o 
   5   3   2       34.29       43.03      2.22 o 
   6   3   2      111.87      137.05      3.20 o 
   7   3   2     1053.84     1279.27     16.72 o 
   8   3   2        6.73        6.02      1.74 o 
   9   3   2        9.14       11.02      2.01 o 
  10   3   2      188.75      176.10      5.24 o 
  11   3   2      205.59      202.87      5.77 o 
  12   3   2        0.04       -2.21      2.01 o 
  13   3   2       58.90       59.20      4.01 o 
  14   3   2       11.34       12.24      2.84 o 
  15   3   2        0.89        6.72      2.70 o 
  16   3   2        0.36       -3.56      2.37 o 
  17   3   2        3.34        0.21      2.89 o 
  18   3   2        0.71       -0.99      2.87 o 
   0   4   2       37.82       43.16      2.35 o 
   1   4   2     2166.42     2098.25     20.26 o 
   2   4   2      259.41      256.19      3.84 o 
   3   4   2     1340.01     1263.53     14.28 o 
   4   4   2      242.80      264.09      5.92 o 
   5   4   2     1175.60     1050.23     12.48 o 
   6   4   2      144.00      180.37      4.39 o 
   7   4   2     1107.03     1086.01     22.51 o 
   8   4   2        1.95        0.10      1.60 o 
   9   4   2     1023.98     1015.16     16.27 o 
  10   4   2       10.34        6.21      2.16 o 
  11   4   2      444.60      439.77     10.97 o 
  12   4   2       17.22       17.15      3.03 o 
  13   4   2      167.78      188.75      9.24 o 
  14   4   2       24.34       23.46      3.33 o 
  15   4   2       93.67      108.11      5.61 o 
  16   4   2        0.07        1.87      2.68 o 
  17   4   2       12.81       20.84      4.62 o 
  18   4   2        1.54        2.43      3.16 o 
   1   5   2     1801.20     2068.39     22.35 o 
   2   5   2      185.50      186.36      6.61 o 
   3   5   2       57.92       49.12      2.73 o 
   4   5   2      127.16      147.88      4.51 o 
   5   5   2      301.56      314.69     10.21 o 
   6   5   2       22.52       17.65      2.93 o 
   7   5   2      791.84      882.42     13.04 o 
   8   5   2        1.47       -2.42      1.61 o 
   9   5   2       12.06        9.31      2.18 o 
  10   5   2      148.45      122.66      4.86 o 
  11   5   2       84.42       90.67      4.58 o 
  12   5   2       72.71       65.90      4.19 o 
  13   5   2      155.29      152.31      5.96 o 
  14   5   2       82.91       72.03      4.82 o 
  15   5   2       12.66       15.21      3.32 o 
  16   5   2        3.02       -2.42      2.71 o 
  17   5   2        4.33        5.38      3.18 o 
   0   6   2     2198.84     2529.47     43.24 o 
   1   6   2      789.73      759.86     11.50 o 
   2   6   2      140.28      133.18      3.94 o 
   3   6   2      665.64      619.22      9.70 o 
   4   6   2      128.46      108.63      3.74 o 
   5   6   2      562.80      511.57     10.10 o 
   6   6   2      224.17      245.46      7.75 o 
   7   6   2      346.47      346.15      6.46 o 
   8   6   2      159.69      137.54      4.80 o 
   9   6   2       45.65       60.21      3.70 o 
  10   6   2       14.39       12.26      2.78 o 
  11   6   2      157.20      195.23      9.51 o 
  12   6   2       76.53       69.36      4.48 o 
  13   6   2      100.86      112.90      5.56 o 
  14   6   2       45.79       41.09      3.92 o 
  15   6   2        9.28       11.24      3.22 o 
  16   6   2        7.07        1.22      2.91 o 
  17   6   2       14.49       23.34      3.97 o 
   1   7   2        5.60        6.64      1.73 o 
   2   7   2        9.76       17.05      2.12 o 
   3   7   2       12.82       16.62      2.09 o 
   4   7   2      327.66      343.86      7.13 o 
   5   7   2        0.42       -2.42      1.61 o 
   6   7   2        0.13        2.43      2.25 o 
   7   7   2       30.48       40.54      3.08 o 
   8   7   2        0.01        0.00      2.73 o 
   9   7   2        0.58       -3.06      2.04 o 
  10   7   2       99.17       91.40      4.83 o 
  11   7   2       36.92       43.11      4.46 o 
  12   7   2       14.34       16.46      3.09 o 
  13   7   2       23.97       27.11      3.51 o 
  14   7   2       49.78       41.62      4.16 o 
  15   7   2       11.01        6.88      3.34 o 
  16   7   2       15.94        3.86      3.22 o 
   0   8   2      383.60      457.37     12.38 o 
   1   8   2       46.30       47.50      3.87 o 
   2   8   2       49.51       45.81      3.17 o 
   3   8   2      331.39      285.33      6.67 o 
   4   8   2       15.41       13.46      2.43 o 
   5   8   2        2.13       10.43      2.32 o 
   6   8   2      107.05      129.57      8.93 o 
   7   8   2      120.97      137.03      5.19 o 
   8   8   2        0.37       -0.89      2.18 o 
   9   8   2        6.79       12.65      2.81 o 
  10   8   2        7.21        7.29      3.62 o 
  11   8   2        1.11        9.25      2.76 o 
  12   8   2       16.29       21.50      3.34 o 
  13   8   2       31.08       45.09      4.23 o 
  14   8   2       19.35       10.94      3.36 o 
  15   8   2        2.23        2.35      3.13 o 
   1   9   2       14.78       13.29      2.47 o 
   2   9   2        0.07        1.16      2.01 o 
   3   9   2       93.66       91.06      4.57 o 
   4   9   2       97.29       95.24      4.64 o 
   5   9   2       17.70       13.31      2.66 o 
   6   9   2       18.80       26.72      3.68 o 
   7   9   2      244.68      260.11     11.96 o 
   8   9   2        9.02        8.22      2.73 o 
   9   9   2        3.42        2.26      2.59 o 
  10   9   2       25.85       22.61      3.37 o 
  11   9   2       44.51       49.88      4.25 o 
  12   9   2        3.18        2.97      2.91 o 
  13   9   2       15.28        9.65      3.41 o 
  14   9   2        9.20       12.80      3.66 o 
   0  10   2      147.37      154.05      7.98 o 
   1  10   2      131.24      120.65      5.26 o 
   2  10   2       33.84       25.79      3.89 o 
   3  10   2       41.75       36.66      3.50 o 
   4  10   2       28.18       28.33      3.52 o 
   5  10   2       68.58       71.00      7.61 o 
   6  10   2       73.31       61.11      4.27 o 
   7  10   2       20.76       22.35      3.68 o 
   8  10   2        2.82        6.10      2.84 o 
   9  10   2        3.36        7.68      2.94 o 
  10  10   2        2.33        0.94      2.87 o 
  11  10   2        7.12        9.55      5.88 o 
  12  10   2        0.00       -1.19      2.94 o 
   1  11   2        0.35       -0.28      2.25 o 
   2  11   2       11.62       19.38      3.07 o 
   3  11   2        0.91        1.29      2.38 o 
   4  11   2        7.23        3.58      2.63 o 
   5  11   2       70.21       73.88      4.86 o 
   6  11   2        0.61        1.90      2.60 o 
   7  11   2      214.13      239.18      8.64 o 
   8  11   2        1.36        3.05      2.88 o 
   9  11   2       68.00       81.78      5.32 o 
  10  11   2        0.73        0.87      2.93 o 
  11  11   2        9.76       17.56      3.73 o 
   0  12   2        5.92        2.65      3.74 o 
   1  12   2       28.48       40.49      4.00 o 
   2  12   2       37.70       31.95      3.80 o 
   3  12   2        1.13        3.06      2.79 o 
   4  12   2       24.74       23.54      4.97 o 
   5  12   2       23.99       30.54      6.46 o 
   6  12   2       39.46       47.93      4.38 o 
   7  12   2        7.63        9.82      4.20 o 
   8  12   2        0.89       -3.68      2.81 o 
   1  13   2       45.72       50.28      4.59 o 
   2  13   2        0.17       -3.08      2.84 o 
   3  13   2        9.03       16.20      3.57 o 
   4  13   2        3.66        4.25      3.10 o 
   5  13   2        3.77       -0.17      2.98 o 
   1   1   3      205.44      208.21      3.31 o 
   2   1   3        3.34        3.76      0.60 o 
   3   1   3       29.65       20.23      0.82 o 
   4   1   3     1252.02     1372.12     14.59 o 
   5   1   3       42.29       37.00      1.43 o 
   6   1   3      276.28      316.33      4.38 o 
   7   1   3      127.55      161.23      3.14 o 
   8   1   3       14.58       11.40      1.32 o 
   9   1   3       11.23       10.87      1.87 o 
  10   1   3      181.98      172.05      5.22 o 
  11   1   3        0.36       -2.58      1.72 o 
  12   1   3       51.46       38.86      4.26 o 
  13   1   3        2.57       13.16      3.52 o 
  14   1   3      132.34      100.61      6.08 o 
  15   1   3       57.05       61.63      4.26 o 
  16   1   3       15.48        7.04      2.86 o 
  17   1   3        4.72        3.73      2.88 o 
  18   1   3        2.82        1.04      3.37 o 
   0   2   3     1611.24     1956.31     25.66 o 
   1   2   3      493.81      477.10      5.39 o 
   2   2   3     1629.94     1724.20     17.70 o 
   3   2   3       78.74       64.46      1.44 o 
   4   2   3     1159.18     1152.66     14.69 o 
   5   2   3      292.99      336.27      4.87 o 
   6   2   3       15.50       16.73      1.25 o 
   7   2   3      337.14      320.54      4.75 o 
   8   2   3       78.88       83.40      2.69 o 
   9   2   3        4.06       17.46      2.07 o 
  10   2   3       10.43       11.74      2.10 o 
  11   2   3      320.89      311.87      6.88 o 
  12   2   3       53.04       59.76      3.66 o 
  13   2   3       11.01        5.62      2.47 o 
  14   2   3      116.35      120.95      5.31 o 
  15   2   3        1.05        1.75      2.55 o 
  16   2   3        7.74       13.82      3.13 o 
  17   2   3        4.94       10.17      3.10 o 
  18   2   3       10.69       14.85      4.95 o 
   1   3   3       83.00      115.04      2.46 o 
   2   3   3     1244.77     1352.46     14.60 o 
   3   3   3      242.91      222.94      3.28 o 
   4   3   3      157.74      193.24      3.17 o 
   5   3   3       88.08       84.31      3.32 o 
   6   3   3       10.48       14.65      1.39 o 
   7   3   3      403.88      422.75      6.47 o 
   8   3   3      297.90      292.78      5.99 o 
   9   3   3       33.40       37.04      2.67 o 
  10   3   3       28.44       24.94      2.79 o 
  11   3   3      128.14      117.27      4.64 o 
  12   3   3       85.17       83.11      4.28 o 
  13   3   3      251.11      249.30      7.02 o 
  14   3   3       18.47       15.04      2.86 o 
  15   3   3       19.09       25.87      3.33 o 
  16   3   3        2.83        3.55      2.76 o 
  17   3   3        0.66       -1.33      2.72 o 
   0   4   3     6897.24     7215.40     92.91 o 
   1   4   3     2654.24     2666.59     25.36 o 
   2   4   3      114.87      122.76      7.74 o 
   3   4   3     1194.91     1219.70     13.84 o 
   4   4   3       47.13       53.19      1.95 o 
   5   4   3       15.67       19.09      1.50 o 
   6   4   3      588.70      576.11     10.68 o 
   7   4   3      385.85      362.70      6.80 o 
   8   4   3       43.50       49.33      2.94 o 
   9   4   3      294.34      283.94      6.43 o 
  10   4   3      376.91      368.50      7.74 o 
  11   4   3       62.44       60.22      3.72 o 
  12   4   3        0.88       -2.93      1.95 o 
  13   4   3        0.27        2.00      2.36 o 
  14   4   3       12.17        6.70      2.59 o 
  15   4   3        4.22        9.45      2.95 o 
  16   4   3        2.87        3.48      2.89 o 
  17   4   3       13.60       18.56      3.55 o 
   1   5   3       55.81       80.72      2.45 o 
   2   5   3       14.47       26.74      1.60 o 
   3   5   3      102.39       91.97      3.13 o 
   4   5   3        1.67        1.41      1.52 o 
   5   5   3      141.08      140.60      4.23 o 
   6   5   3       18.89       15.24      1.74 o 
   7   5   3      257.62      260.08      5.81 o 
   8   5   3       20.71       24.95      2.54 o 
   9   5   3       35.26       44.58      3.19 o 
  10   5   3        8.90        4.98      2.62 o 
  11   5   3       21.76       24.39      2.91 o 
  12   5   3       17.40       26.72      3.10 o 
  13   5   3       34.04       34.03      3.43 o 
  14   5   3       46.34       37.19      3.80 o 
  15   5   3        2.46        4.70      2.82 o 
  16   5   3       23.27       14.29      3.42 o 
  17   5   3        1.52        6.45      4.75 o 
   0   6   3      349.16      303.95      8.55 o 
   1   6   3      795.14      785.23     11.49 o 
   2   6   3       15.67       19.83      2.14 o 
   3   6   3      561.81      550.93      8.98 o 
   4   6   3      276.38      261.62      6.69 o 
   5   6   3      271.27      245.83      5.72 o 
   6   6   3      904.96      928.46     19.28 o 
   7   6   3      600.20      591.59      9.07 o 
   8   6   3        2.37        2.67      2.06 o 
   9   6   3      543.40      498.77      9.52 o 
  10   6   3      141.04      145.70      6.35 o 
  11   6   3      359.08      335.85      8.03 o 
  12   6   3        5.61        2.29      2.46 o 
  13   6   3       68.01       62.44      4.37 o 
  14   6   3       50.87       57.75      4.52 o 
  15   6   3       19.84       17.20      3.59 o 
  16   6   3       17.83       21.44      3.85 o 
   1   7   3       75.89       87.25      5.29 o 
   2   7   3       19.58       20.10      2.27 o 
   3   7   3       20.28       25.69      2.41 o 
   4   7   3       20.88       26.23      2.96 o 
   5   7   3        1.71        5.27      2.29 o 
   6   7   3      115.82      112.79      4.45 o 
   7   7   3      669.41      687.01     11.50 o 
   8   7   3        1.17       -2.11      2.05 o 
   9   7   3        0.57        0.79      2.18 o 
  10   7   3        0.97        3.69      2.41 o 
  11   7   3        3.25        9.03      2.68 o 
  12   7   3       38.15       31.47      3.60 o 
  13   7   3        0.59        2.28      2.70 o 
  14   7   3        9.05       15.62      3.33 o 
  15   7   3        0.04       -0.47      2.98 o 
   0   8   3      159.96      124.91      6.83 o 
   1   8   3     1488.15     1471.31     20.75 o 
   2   8   3       13.93        9.03      2.64 o 
   3   8   3      585.29      599.78     10.47 o 
   4   8   3      182.58      170.96      5.35 o 
   5   8   3      640.24      619.57     12.66 o 
   6   8   3       78.59       72.88      4.87 o 
   7   8   3      224.49      226.55      6.55 o 
   8   8   3       37.79       42.04      3.20 o 
   9   8   3       38.85       48.19      4.26 o 
  10   8   3        0.27       -0.12      2.39 o 
  11   8   3      209.15      207.51      7.15 o 
  12   8   3       32.50       36.25      3.85 o 
  13   8   3       15.61       15.63      3.43 o 
  14   8   3        2.58       -0.58      2.77 o 
   1   9   3       39.39       42.43      3.42 o 
   2   9   3        4.79       -0.86      2.16 o 
   3   9   3       40.80       35.50      3.22 o 
   4   9   3      244.11      231.76      8.81 o 
   5   9   3        0.14       -0.70      2.40 o 
   6   9   3        0.02        0.36      2.69 o 
   7   9   3      301.70      331.54      8.12 o 
   8   9   3        7.04        7.64      2.70 o 
   9   9   3        0.01       -3.49      2.33 o 
  10   9   3       34.14       28.04      3.55 o 
  11   9   3       30.86       25.85      3.70 o 
  12   9   3        0.38       -1.12      2.79 o 
  13   9   3        1.28        0.79      2.93 o 
   0  10   3        0.19       -8.12      5.41 o 
   1  10   3      346.90      359.36     10.27 o 
   2  10   3      203.11      203.88      6.59 o 
   3  10   3      277.58      287.58      7.74 o 
   4  10   3        0.54        2.96      2.56 o 
   5  10   3      221.79      235.14      8.20 o 
   6  10   3      213.25      210.05      7.79 o 
   7  10   3      161.74      166.94      6.25 o 
   8  10   3        2.48       -2.84      2.45 o 
   9  10   3      239.34      269.75      8.00 o 
  10  10   3       62.51       63.75      4.80 o 
  11  10   3       79.04       81.03      6.18 o 
   1  11   3        0.06       -2.33      2.43 o 
   2  11   3        0.88       -0.77      2.53 o 
   3  11   3       59.85       57.99      4.37 o 
   4  11   3       32.21       31.03      3.61 o 
   5  11   3       60.12       59.25      4.43 o 
   6  11   3        9.34        4.78      3.20 o 
   7  11   3        0.20       -1.62      3.91 o 
   8  11   3        5.49        8.21      3.13 o 
   9  11   3       34.44       28.67      3.93 o 
   0  12   3       37.14       30.16      5.51 o 
   1  12   3      101.08      131.21      6.44 o 
   2  12   3       39.12       39.72      4.17 o 
   3  12   3      135.71      139.81      6.35 o 
   4  12   3       38.13       30.10      3.93 o 
   5  12   3       94.31      100.94      5.84 o 
   6  12   3       15.76       11.96      3.93 o 
   7  12   3       31.84       38.27      6.72 o 
   1  13   3        6.32       10.45      3.40 o 
   1   0   4      613.69      647.94     15.66 o 
   2   0   4     1705.81     1543.04     35.93 o 
   3   0   4       69.21       47.52      2.65 o 
   4   0   4      988.97      935.39     16.52 o 
   5   0   4     1206.60     1295.54     22.62 o 
   6   0   4     2352.99     2370.64     39.73 o 
   7   0   4      244.51      252.92      5.51 o 
   8   0   4       29.58       28.68      2.85 o 
   9   0   4      465.80      416.86      8.47 o 
  10   0   4      415.72      409.78     10.56 o 
  11   0   4      372.31      356.27     18.43 o 
  12   0   4      173.71      192.43      8.52 o 
  13   0   4      103.68       86.20      6.19 o 
  14   0   4      444.44      479.22     34.67 o 
  15   0   4        0.55       -0.23      5.30 o 
  16   0   4       26.02       24.65      7.60 o 
  17   0   4        2.55        1.15      5.76 o 
   1   1   4      508.39      528.10      9.90 o 
   2   1   4      171.75      200.65      4.83 o 
   3   1   4       16.63       23.11      1.48 o 
   4   1   4        1.39        1.70      0.96 o 
   5   1   4      437.62      450.74      5.13 o 
   6   1   4      153.20      176.69      6.88 o 
   7   1   4       50.62       46.99      1.84 o 
   8   1   4      225.57      242.61      4.16 o 
   9   1   4      129.67      129.82      3.31 o 
  10   1   4       13.91        7.38      1.99 o 
  11   1   4        2.90        1.29      1.95 o 
  12   1   4       21.81       26.35      2.79 o 
  13   1   4      289.35      312.33      7.49 o 
  14   1   4       12.28        6.16      3.39 o 
  15   1   4        0.44       14.50      4.46 o 
  16   1   4       41.40       31.69      5.70 o 
  17   1   4        3.68        2.99      4.40 o 
   0   2   4     6800.93     6775.68    105.79 o 
   1   2   4     2716.35     2783.76     58.25 o 
   2   2   4      998.97      945.13     10.31 o 
   3   2   4      921.94      893.06     13.43 o 
   4   2   4     1291.98     1247.81     13.29 o 
   5   2   4       27.33       28.52      2.13 o 
   6   2   4      477.72      393.74      5.57 o 
   7   2   4       81.99       72.10      2.31 o 
   8   2   4      788.98      768.72      9.06 o 
   9   2   4      360.33      330.03      6.50 o 
  10   2   4      391.49      390.18      7.56 o 
  11   2   4       10.53       11.33      2.21 o 
  12   2   4      376.27      380.69      7.98 o 
  13   2   4        0.07       -2.63      2.27 o 
  14   2   4        1.23        2.75      2.30 o 
  15   2   4        6.21        5.53      4.23 o 
  16   2   4       63.94       62.94      6.92 o 
  17   2   4        1.48        4.34      7.03 o 
   1   3   4      772.44      760.01      9.96 o 
   2   3   4      362.69      370.55      6.17 o 
   3   3   4       24.14       24.07      1.63 o 
   4   3   4       16.82       23.84      1.31 o 
   5   3   4       22.03       26.76      1.44 o 
   6   3   4      307.76      303.34      6.01 o 
   7   3   4      154.52      167.56      3.82 o 
   8   3   4        0.03       -1.91      1.28 o 
   9   3   4       51.83       59.86      3.18 o 
  10   3   4       65.73       63.22      4.26 o 
  11   3   4        7.38        2.25      2.08 o 
  12   3   4       16.65       12.91      2.50 o 
  13   3   4        0.00       -3.02      2.02 o 
  14   3   4        2.06        4.22      3.17 o 
  15   3   4       48.30       31.60      5.44 o 
  16   3   4        0.01        0.44      4.15 o 
  17   3   4        0.03       -4.43      4.95 o 
   0   4   4     2378.52     2349.28     39.09 o 
   1   4   4      123.56      121.99      5.97 o 
   2   4   4     1103.81     1056.60     12.91 o 
   3   4   4      304.92      297.83      4.30 o 
   4   4   4      531.20      488.26      6.17 o 
   5   4   4       41.71       37.35      1.81 o 
   6   4   4     1007.60      988.27     12.24 o 
   7   4   4      189.27      183.93      4.15 o 
   8   4   4      312.55      336.82      6.76 o 
   9   4   4      396.36      389.78      7.66 o 
  10   4   4      265.03      266.39      6.40 o 
  11   4   4       52.91       45.41      4.16 o 
  12   4   4       59.87       59.76      5.25 o 
  13   4   4       42.90       48.85      3.81 o 
  14   4   4       20.97       26.72      5.11 o 
  15   4   4       21.51       22.59      7.14 o 
  16   4   4       26.50       26.19      5.62 o 
   1   5   4      298.13      318.65      5.31 o 
   2   5   4      938.20      975.56     11.82 o 
   3   5   4      147.53      129.49      3.34 o 
   4   5   4      139.82      124.33      3.30 o 
   5   5   4        0.07       -1.69      1.13 o 
   6   5   4       47.45       55.08      2.68 o 
   7   5   4      278.25      280.39      6.06 o 
   8   5   4        0.22       -0.53      1.73 o 
   9   5   4       35.58       35.89      2.97 o 
  10   5   4       35.60       40.24      3.19 o 
  11   5   4        5.81        5.61      2.28 o 
  12   5   4      208.57      218.17      6.50 o 
  13   5   4        7.52        6.72      3.07 o 
  14   5   4       16.64       13.26      4.62 o 
  15   5   4        2.00       -5.01      4.26 o 
  16   5   4        0.43        4.01      4.64 o 
   0   6   4       35.46       51.17      3.91 o 
   1   6   4      165.69      171.36      4.34 o 
   2   6   4       63.98       55.57      3.40 o 
   3   6   4       49.93       48.07      7.31 o 
   4   6   4      106.67      105.90      4.40 o 
   5   6   4      336.26      346.78      6.79 o 
   6   6   4       38.43       38.16      2.79 o 
   7   6   4       47.08       43.12      2.76 o 
   8   6   4       26.46       39.52      3.08 o 
   9   6   4       13.05       17.95      2.57 o 
  10   6   4       41.52       53.59      3.70 o 
  11   6   4       92.94       89.81      4.65 o 
  12   6   4       16.10       29.23      3.35 o 
  13   6   4       21.40       22.40      8.41 o 
  14   6   4       89.59       88.81      7.77 o 
  15   6   4        0.00       -0.24      4.84 o 
   1   7   4        3.73        4.45      1.75 o 
   2   7   4       22.63       23.97      2.75 o 
   3   7   4       70.41       70.55      4.11 o 
   4   7   4       34.27       38.34      3.32 o 
   5   7   4       28.33       32.10      2.75 o 
   6   7   4       26.73       41.12      3.13 o 
   7   7   4       23.58       23.20      2.46 o 
   8   7   4        4.00        2.38      2.15 o 
   9   7   4       60.91       61.93      3.97 o 
  10   7   4       46.46       47.57      4.26 o 
  11   7   4        9.55        6.08      2.57 o 
  12   7   4       46.52       56.66      6.43 o 
  13   7   4       61.29       55.89      6.72 o 
  14   7   4       16.61        7.72      4.72 o 
   0   8   4      177.28      210.22     15.78 o 
   1   8   4       38.95       38.40      3.05 o 
   2   8   4       20.09       18.28      2.55 o 
   3   8   4       58.43       49.62      4.16 o 
   4   8   4       13.55       12.08      2.77 o 
   5   8   4       19.86       32.65      3.44 o 
   6   8   4        4.92        7.31      3.14 o 
   7   8   4       28.28       31.21      3.09 o 
   8   8   4       42.11       48.58      3.32 o 
   9   8   4        3.23        1.31      2.29 o 
  10   8   4       20.00       27.39      3.27 o 
  11   8   4        6.17       11.99      4.55 o 
  12   8   4        3.59        0.10      4.06 o 
  13   8   4        1.87       -1.84      4.23 o 
   1   9   4       15.69       15.45      2.55 o 
   2   9   4        0.38        1.14      1.99 o 
   3   9   4       11.80        9.40      2.71 o 
   4   9   4       58.27       50.25      4.16 o 
   5   9   4       42.13       43.81      4.60 o 
   6   9   4       36.36       35.36      4.82 o 
   7   9   4      115.95      121.88      8.15 o 
   8   9   4       13.75       15.94      2.69 o 
   9   9   4       26.18       32.39      6.55 o 
  10   9   4       18.14       17.32      4.88 o 
  11   9   4        1.80       -2.41      5.30 o 
  12   9   4        3.60        6.75      5.18 o 
   0  10   4        1.08       -2.42      3.09 o 
   1  10   4       79.52       66.43      5.75 o 
   2  10   4        0.00       -0.26      2.26 o 
   3  10   4        3.94       -0.80      2.23 o 
   4  10   4       28.50       25.02      3.71 o 
   5  10   4        4.33        0.51      2.69 o 
   6  10   4       18.03       14.32      3.72 o 
   7  10   4       14.05       17.30      3.72 o 
   8  10   4        7.67        3.87      4.06 o 
   9  10   4        3.73        3.27      7.37 o 
  10  10   4        8.54        4.35      4.48 o 
   1  11   4        4.49       -1.28      2.47 o 
   2  11   4        9.42       10.18      2.93 o 
   3  11   4       11.39       11.52      2.99 o 
   4  11   4        1.60       -0.67      4.46 o 
   5  11   4       12.61       22.54      5.04 o 
   6  11   4        5.14       10.68      4.48 o 
   7  11   4       56.60       55.89      7.49 o 
   8  11   4        6.69        8.96      4.80 o 
   0  12   4       47.75       52.75      6.51 o 
   1  12   4        0.15       -0.57      3.25 o 
   2  12   4        0.64       -4.78      3.19 o 
   3  12   4        2.39        5.33      3.85 o 
   4  12   4       68.48       68.73      7.33 o 
   1   1   5       22.07       25.92      1.25 o 
   2   1   5       22.42       18.98      1.80 o 
   3   1   5       91.39      101.13      2.74 o 
   4   1   5       42.02       46.62      2.31 o 
   5   1   5       78.76       93.39      2.80 o 
   6   1   5        9.08       10.68      1.50 o 
   7   1   5       78.53       83.61      5.39 o 
   8   1   5        0.01        1.82      0.88 o 
   9   1   5       22.55       22.41      4.33 o 
  10   1   5       11.68        8.29      3.34 o 
  11   1   5       69.36       68.87      5.94 o 
  12   1   5       81.75       66.54      7.72 o 
  13   1   5       72.03       73.35      6.76 o 
  14   1   5        9.86        8.45      4.31 o 
  15   1   5       52.32       58.01     11.86 o 
  16   1   5        4.27        3.77      4.64 o 
   0   2   5       97.26      101.95      5.41 o 
   1   2   5        6.49        9.09      1.00 o 
   2   2   5       11.49       14.75      1.22 o 
   3   2   5        3.68        3.33      0.99 o 
   4   2   5      284.82      267.81      5.47 o 
   5   2   5        3.13        0.55      1.42 o 
   6   2   5       11.01       15.62      2.00 o 
   7   2   5       41.45       43.15      2.24 o 
   8   2   5        1.45        3.02      2.22 o 
   9   2   5       29.46       32.30      2.73 o 
  10   2   5        0.11        1.20      2.98 o 
  11   2   5       22.85       18.78      4.07 o 
  12   2   5       39.40       42.06      5.21 o 
  13   2   5        1.42        4.87      3.99 o 
  14   2   5       36.55       35.62      6.22 o 
  15   2   5       21.45       31.77      7.37 o 
  16   2   5        3.73        2.91      4.39 o 
   1   3   5        0.70       -0.63      1.31 o 
   2   3   5      591.13      594.07      9.14 o 
   3   3   5       23.16       21.95      1.50 o 
   4   3   5        0.11        0.35      1.09 o 
   5   3   5        2.13        3.89      1.42 o 
   6   3   5       78.57       72.02      2.10 o 
   7   3   5       23.03       27.26      4.80 o 
   8   3   5      196.91      180.41      6.04 o 
   9   3   5        9.97       10.10      3.50 o 
  10   3   5        0.02        2.66      3.17 o 
  11   3   5        6.32        7.59      3.82 o 
  12   3   5       96.51       94.84      7.25 o 
  13   3   5        7.34        0.37      3.82 o 
  14   3   5        0.01        1.88      4.03 o 
  15   3   5        0.52        3.15      4.30 o 
   0   4   5     1833.83     1803.09     30.95 o 
   1   4   5       58.91       64.32      2.24 o 
   2   4   5      693.77      657.99      8.13 o 
   3   4   5      207.69      197.12      4.85 o 
   4   4   5      144.89      156.46      4.83 o 
   5   4   5      712.70      707.68      9.47 o 
   6   4   5      197.57      173.75     14.41 o 
   7   4   5        9.81       12.26      1.79 o 
   8   4   5      170.71      163.71      5.38 o 
   9   4   5       17.18       23.76      5.87 o 
  10   4   5      349.60      350.21     11.39 o 
  11   4   5       99.79      117.71      7.81 o 
  12   4   5       33.03       25.92      6.68 o 
  13   4   5        9.03        5.59      4.03 o 
  14   4   5        0.10       -1.34      3.82 o 
  15   4   5       14.36       20.74      5.20 o 
   1   5   5       63.66       67.87      2.96 o 
   2   5   5       13.02       13.41      1.55 o 
   3   5   5      162.36      141.17      6.65 o 
   4   5   5        1.18        4.55      1.32 o 
   5   5   5        0.02        2.46      1.25 o 
   6   5   5        6.16        5.72      1.63 o 
   7   5   5       51.72       42.52      3.38 o 
   8   5   5       10.81       11.95      3.74 o 
   9   5   5        2.46       -0.98      3.08 o 
  10   5   5       10.71       12.32      3.90 o 
  11   5   5       28.22       34.39      7.95 o 
  12   5   5       21.52       27.62      5.04 o 
  13   5   5       28.78       27.72      5.25 o 
  14   5   5       32.76       25.56      5.47 o 
   0   6   5      533.67      510.86     12.22 o 
   1   6   5      114.91       86.16      4.30 o 
   2   6   5      515.88      533.41     12.04 o 
   3   6   5        9.07        6.14      2.69 o 
   4   6   5      428.22      414.85      9.11 o 
   5   6   5      256.84      245.71      6.92 o 
   6   6   5      530.46      537.60     17.02 o 
   7   6   5       33.87       35.24      4.64 o 
   8   6   5       73.34       64.60      5.78 o 
   9   6   5       34.62       26.59      4.39 o 
  10   6   5      119.06      109.20     11.52 o 
  11   6   5        2.22        3.95      4.61 o 
  12   6   5       17.27       15.89      4.72 o 
  13   6   5        5.85        2.66      4.23 o 
  14   6   5       36.63       39.25      6.18 o 
   1   7   5      108.89      105.80      6.97 o 
   2   7   5       57.14       70.01      4.12 o 
   3   7   5        0.01       -2.25      2.00 o 
   4   7   5       71.42       81.11      4.21 o 
   5   7   5        1.20        6.35      3.34 o 
   6   7   5       87.26       84.39      7.14 o 
   7   7   5      151.01      147.05      6.23 o 
   8   7   5        0.64        0.97      3.41 o 
   9   7   5        1.72       -0.12      4.49 o 
  10   7   5       22.30       17.59      4.62 o 
  11   7   5        0.30       -0.30      4.72 o 
  12   7   5       35.10       35.43      5.86 o 
  13   7   5        0.69       -2.04      5.53 o 
   0   8   5      395.71      423.87     11.80 o 
   1   8   5       44.49       56.56      4.17 o 
   2   8   5       65.88       65.53      5.37 o 
   3   8   5        3.93        2.53      3.09 o 
   4   8   5      194.90      213.81     18.08 o 
   5   8   5        1.11       -2.45      5.64 o 
   6   8   5        9.91       10.81      3.66 o 
   7   8   5        2.05        1.24      2.72 o 
   8   8   5      157.69      167.07      8.47 o 
   9   8   5       62.81       48.06      5.84 o 
  10   8   5       72.62       80.85      7.17 o 
  11   8   5        0.01       -3.08      3.99 o 
   1   9   5        7.28        3.59      3.25 o 
   2   9   5        0.10       -0.14      2.85 o 
   3   9   5       20.85       15.45      3.99 o 
   4   9   5       37.06       35.44      4.71 o 
   5   9   5        0.67       -0.58      3.31 o 
   6   9   5        0.12       -2.15      6.45 o 
   7   9   5       88.90      105.42      7.83 o 
   8   9   5        0.71       -1.25      3.05 o 
   9   9   5        0.29       -1.45      4.03 o 
  10   9   5        0.10       -0.67      4.23 o 
   0  10   5      136.32      135.44     10.83 o 
   1  10   5        2.12       -4.01      3.66 o 
   2  10   5      343.35      370.88     32.36 o 
   3  10   5        0.20       -1.75      3.66 o 
   4  10   5       79.17       83.13     13.13 o 
   5  10   5        1.47       -5.11      3.41 o 
   6  10   5      217.28      226.51     10.02 o 
   7  10   5        0.58       -1.69      4.06 o 
   8  10   5       23.66       28.06      5.71 o 
   1  11   5        2.70        7.32      4.26 o 
   2  11   5        0.37        0.02      4.72 o 
   3  11   5        3.93        2.66      3.87 o 
   4  11   5        1.65        5.07      4.07 o 
   5  11   5       46.50       44.22      6.11 o 
   1   0   6      342.48      316.26      8.98 o 
   2   0   6      649.23      651.17     17.05 o 
   3   0   6      560.12      544.98     15.43 o 
   4   0   6      151.58      140.31      4.13 o 
   5   0   6       31.50       22.17      2.30 o 
   6   0   6      284.65      297.93     10.94 o 
   7   0   6      133.84      131.29      8.52 o 
   8   0   6        1.60       -2.53      3.92 o 
   9   0   6       59.35       78.08      8.29 o 
  10   0   6       26.63       23.96      5.99 o 
  11   0   6       27.55       28.56      6.22 o 
  12   0   6       23.17       23.96      6.91 o 
  13   0   6        8.48       22.34      7.14 o 
  14   0   6       96.18      100.89     11.29 o 
   1   1   6      184.76      173.31      3.59 o 
   2   1   6       56.10       60.14      3.92 o 
   3   1   6       13.63       16.48      1.41 o 
   4   1   6        0.47       -1.06      1.33 o 
   5   1   6      196.60      182.74      4.67 o 
   6   1   6       51.55       47.21      2.90 o 
   7   1   6        1.03       -0.22      2.52 o 
   8   1   6       88.54       94.20      5.86 o 
   9   1   6       47.88       49.85      5.99 o 
  10   1   6        0.94       -1.96      3.09 o 
  11   1   6        7.77        0.86      5.76 o 
  12   1   6        2.19       -0.83      3.34 o 
  13   1   6       71.68       61.53      6.27 o 
  14   1   6        0.21       -0.81      3.82 o 
   0   2   6      982.65      924.19     16.04 o 
   1   2   6       42.88       35.74      2.84 o 
   2   2   6      369.65      380.82      5.05 o 
   3   2   6      103.65       94.66      2.76 o 
   4   2   6      260.23      263.80      5.63 o 
   5   2   6      495.51      472.17      9.45 o 
   6   2   6       16.37       15.47      2.15 o 
   7   2   6      166.12      155.03     13.13 o 
   8   2   6      538.35      526.14     22.57 o 
   9   2   6       14.23       17.76      3.82 o 
  10   2   6      125.46      114.47      8.98 o 
  11   2   6      150.34      161.88      8.14 o 
  12   2   6      120.10      112.39      7.66 o 
  13   2   6       70.56       78.28      6.89 o 
  14   2   6        0.01        1.79      6.45 o 
   1   3   6       12.02       13.49      1.90 o 
   2   3   6       45.57       49.01      1.96 o 
   3   3   6        0.17        2.53      1.18 o 
   4   3   6        9.53       16.61      1.74 o 
   5   3   6        1.41       -1.06      2.36 o 
   6   3   6       49.08       47.44      4.72 o 
   7   3   6      113.97      123.33      6.43 o 
   8   3   6        9.01        6.67      3.41 o 
   9   3   6        0.95        2.96      3.08 o 
  10   3   6        1.88       -0.42      3.41 o 
  11   3   6       21.80       19.27      4.36 o 
  12   3   6        0.01       -2.53      5.07 o 
  13   3   6        8.63        1.26      4.15 o 
  14   3   6       14.72       19.00      5.05 o 
   0   4   6      523.73      536.60     11.48 o 
   1   4   6      267.54      223.41      4.77 o 
   2   4   6      537.95      510.27      9.13 o 
   3   4   6       70.84       75.82      3.65 o 
   4   4   6      162.82      167.98     13.83 o 
   5   4   6      243.57      240.88     10.71 o 
   6   4   6      173.78      175.14     11.63 o 
   7   4   6       46.60       46.89      4.64 o 
   8   4   6      113.39      114.56      6.59 o 
   9   4   6        0.01       -1.50      3.09 o 
  10   4   6       61.13       48.37      5.37 o 
  11   4   6       58.42       58.72      5.94 o 
  12   4   6        3.90       -2.43      4.49 o 
  13   4   6        6.64        5.53      4.23 o 
   1   5   6       46.64       38.09      4.95 o 
   2   5   6      291.59      281.00      8.22 o 
   3   5   6       17.43       17.61      3.17 o 
   4   5   6      154.07      152.51      5.80 o 
   5   5   6        0.03        2.55      2.29 o 
   6   5   6       15.20       15.41      3.41 o 
   7   5   6        0.09        4.10      3.25 o 
   8   5   6        1.13        1.18      3.08 o 
   9   5   6        2.14        6.46      3.66 o 
  10   5   6        0.82       -3.06      3.34 o 
  11   5   6        6.90        8.79      4.15 o 
  12   5   6       47.91       40.62      8.52 o 
  13   5   6        6.41        9.48      4.46 o 
   0   6   6        3.29        3.69      3.46 o 
   1   6   6       36.75       34.75      3.80 o 
   2   6   6        0.05       -2.75      2.36 o 
   3   6   6       48.93       45.38      4.31 o 
   4   6   6       24.65       27.88      5.41 o 
   5   6   6        2.46        0.74      3.43 o 
   6   6   6       40.84       42.99      3.84 o 
   7   6   6       14.18       14.83      5.18 o 
   8   6   6        0.47       11.40      3.75 o 
   9   6   6      118.30      123.47      7.74 o 
  10   6   6       15.22       15.89      4.40 o 
  11   6   6        0.41       -0.72      3.50 o 
  12   6   6       15.12       13.89      5.41 o 
   1   7   6       58.31       50.20      4.64 o 
   2   7   6        1.52       -2.49      2.68 o 
   3   7   6       56.04       55.72      5.87 o 
   4   7   6        1.59        0.81      2.82 o 
   5   7   6       15.37       18.93      3.80 o 
   6   7   6        1.55        1.02      2.47 o 
   7   7   6        2.73        6.29      3.57 o 
   8   7   6       21.37       24.40      4.72 o 
   9   7   6       12.02       12.95      4.48 o 
  10   7   6        0.88        0.46      3.75 o 
  11   7   6       66.20       69.24      7.00 o 
   0   8   6       67.04       69.79      8.06 o 
   1   8   6        0.07       -1.29      2.85 o 
   2   8   6        0.70        0.96      3.01 o 
   3   8   6        2.09        0.56      2.85 o 
   4   8   6        4.69        1.04      2.93 o 
   5   8   6        2.79        0.63      3.11 o 
   6   8   6        7.52        3.78      2.90 o 
   7   8   6        0.04        2.87      3.50 o 
   8   8   6        1.04       -0.81      3.75 o 
   9   8   6       15.02       17.28      4.89 o 
   1   9   6        1.99        0.69      3.17 o 
   2   9   6        3.89        4.06      3.41 o 
   3   9   6        3.28        0.35      3.26 o 
   4   9   6        1.66        0.75      3.34 o 
   5   9   6       26.94       21.84      4.46 o 
   6   9   6       10.77       12.11      4.13 o 
   7   9   6       56.37       44.37      4.80 o 
   0  10   6        4.14        7.14      5.99 o 
   1  10   6       25.67       18.75      4.55 o 
   2  10   6        0.47       -5.00      3.34 o 
   3  10   6        2.71        7.90      4.15 o 
   4  10   6       36.16       35.49      5.37 o 
   1   1   7       40.77       44.55      1.99 o 
   2   1   7       26.08       32.32      2.99 o 
   3   1   7       47.10       45.31      3.11 o 
   4   1   7       10.80       11.54      2.28 o 
   5   1   7       29.80       36.39      3.42 o 
   6   1   7       59.37       63.15      4.48 o 
   7   1   7       51.24       54.48      4.64 o 
   8   1   7       13.16       17.86      3.58 o 
   9   1   7        3.15        3.65      3.34 o 
  10   1   7        0.07       -2.58      3.17 o 
  11   1   7       72.30       81.67      6.59 o 
  12   1   7        4.23        6.50      3.99 o 
   0   2   7       48.14       40.72      1.81 o 
   1   2   7       27.06       32.26      1.29 o 
   2   2   7        7.81        3.77      1.70 o 
   3   2   7       65.09       54.09      2.43 o 
   4   2   7        0.28        0.35      2.76 o 
   5   2   7        0.01        3.45      2.36 o 
   6   2   7        3.16        7.36      2.85 o 
   7   2   7        0.52       -0.30      2.85 o 
   8   2   7       10.11        5.12      3.46 o 
   9   2   7       57.64       67.39      5.62 o 
  10   2   7       20.91       25.11      4.31 o 
  11   2   7        1.84        3.59      4.84 o 
  12   2   7        1.52       -0.81      3.58 o 
   1   3   7        9.56        9.68      1.62 o 
   2   3   7       46.82       37.52      2.33 o 
   3   3   7       14.10       16.24      1.97 o 
   4   3   7        6.75        9.18      2.52 o 
   5   3   7       12.00       13.28      3.01 o 
   6   3   7        1.89        0.84      2.68 o 
   7   3   7       10.04       14.05      3.80 o 
   8   3   7       31.88       29.39      4.15 o 
   9   3   7        3.51        4.61      3.42 o 
  10   3   7        4.28        4.91      3.66 o 
  11   3   7        0.05       -2.05      4.03 o 
  12   3   7        1.02       -0.84      3.82 o 
   0   4   7       33.80       30.40      4.38 o 
   1   4   7       26.75       32.54      3.09 o 
   2   4   7       97.03       98.32      3.92 o 
   3   4   7       19.65       29.31      2.65 o 
   4   4   7        2.43        4.08      2.02 o 
   5   4   7      306.13      320.34     11.63 o 
   6   4   7       21.48       24.56      3.91 o 
   7   4   7       22.12       19.77      3.92 o 
   8   4   7      101.26       88.66      7.95 o 
   9   4   7        4.80        9.90      3.58 o 
  10   4   7       22.00       23.62      4.71 o 
  11   4   7       47.18       52.65      5.86 o 
   1   5   7       38.13       35.69      3.66 o 
   2   5   7        1.77       -2.42      2.28 o 
   3   5   7       74.37       66.43      3.84 o 
   4   5   7        2.68       -2.84      2.10 o 
   5   5   7       20.03       29.45      4.15 o 
   6   5   7        4.32        1.12      3.17 o 
   7   5   7        2.22        1.95      3.17 o 
   8   5   7        9.46       12.55      3.75 o 
   9   5   7       11.62        8.87      3.82 o 
  10   5   7        0.08       -5.31      4.84 o 
   0   6   7        0.03       -2.53      3.92 o 
   1   6   7      239.51      214.50      7.65 o 
   2   6   7      122.95      122.58      6.18 o 
   3   6   7       89.93       81.96      5.76 o 
   4   6   7        6.97        5.95      4.24 o 
   5   6   7      146.48      148.60      5.72 o 
   6   6   7        2.31        8.58      3.50 o 
   7   6   7       17.55       22.08      4.23 o 
   8   6   7        4.49        6.79      3.75 o 
   9   6   7       13.24       19.72      4.55 o 
   1   7   7       69.92       73.61      5.45 o 
   2   7   7       16.21       15.65      4.72 o 
   3   7   7        1.84       -2.85      2.68 o 
   4   7   7        0.86        0.12      3.80 o 
   5   7   7        0.92        0.24      2.50 o 
   6   7   7       35.95       36.72      3.97 o 
   7   7   7       24.50       28.45      5.41 o 
   8   7   7        0.26       -0.33      3.74 o 
   0   8   7        2.01       -0.46      4.61 o 
   1   8   7       28.54       30.45      4.48 o 
   2   8   7        9.06       -0.45      3.34 o 
   3   8   7       66.81       73.85      5.94 o 
   4   8   7        5.22        0.10      3.17 o 
   5   8   7       28.59       32.31      8.70 o 
   6   8   7       20.58       19.86      3.68 o 
   1   9   7        0.89       -1.43      3.41 o 
   2   0   8       14.33       13.59      2.30 o 
   3   0   8      297.98      325.24     10.83 o 
   4   0   8       61.54       68.87      5.76 o 
   5   0   8        3.62        2.76      3.46 o 
   6   0   8        3.36        0.46      3.69 o 
   7   0   8       80.81      107.80      8.52 o 
   8   0   8      107.40      109.18      9.21 o 
   9   0   8       75.31       99.05      9.44 o 
   2   1   8       16.10       10.09      1.79 o 
   3   1   8       16.51       20.19      3.46 o 
   4   1   8        5.43        6.68      2.44 o 
   5   1   8       69.88       55.72      4.15 o 
   6   1   8       19.92       17.83      5.07 o 
   7   1   8        6.08        7.22      3.25 o 
   8   1   8       20.82       21.46      4.07 o 
   9   1   8       19.29       18.37      4.15 o 
   1   2   8       52.99       59.21      2.93 o 
   2   2   8       13.69        9.12      2.03 o 
   3   2   8      133.93      182.67      6.03 o 
   4   2   8       15.95       16.18      2.85 o 
   5   2   8       74.67       82.77      5.04 o 
   6   2   8       80.86       73.63      5.04 o 
   7   2   8       71.14       69.79      5.29 o 
   8   2   8       20.81       16.03      3.91 o 
   9   2   8       16.28       21.81      4.84 o 
   1   3   8        2.53        3.60      1.70 o 
   2   3   8        4.72        4.49      2.28 o 
   3   3   8        0.90        4.26      2.44 o 
   4   3   8        0.40        0.92      3.69 o 
   5   3   8        4.27        8.92      3.01 o 
   6   3   8        1.42        8.88      3.34 o 
   7   3   8        8.52       11.00      6.68 o 
   8   3   8        6.32        5.76      3.42 o 
   0   4   8        1.42       -4.15      2.76 o 
   1   4   8      101.99       96.56      4.08 o 
   2   4   8       16.26       12.57      2.20 o 
   3   4   8       50.28       51.62      3.21 o 
   4   4   8        1.73        1.61      2.59 o 
   5   4   8       60.04       77.60      5.37 o 
   6   4   8        4.55        0.87      3.01 o 
   7   4   8       31.20       38.50      4.56 o 
   8   4   8        0.26        2.45      7.83 o 
   1   5   8       46.62       39.88      3.15 o 
   2   5   8       11.01        8.99      2.33 o 
   3   5   8        0.05        2.19      2.12 o 
   4   5   8        9.58        8.84      3.17 o 
   5   5   8        3.04        0.12      2.93 o 
   6   5   8        3.37        5.19      7.49 o 
   7   5   8        0.01        0.23      4.72 o 
   0   6   8       14.62        9.21      4.38 o 
   1   6   8       27.71       36.78      4.07 o 
   2   6   8       38.85       30.86      3.23 o 
   3   6   8       12.90        7.75      2.66 o 
   4   6   8        8.09        8.78      2.67 o 
   5   6   8        1.03        5.07      3.42 o 
   1   7   8       15.30       14.73      4.61 o 
   4   2   9       12.57       18.36      2.85 o 
                                                 
